# Supplementary material for: ﻿Molecular and morphological evidence reveals a new fern species of Hymenasplenium (Aspleniaceae) from south and southwestern China
Source: PhytoKeys. 2022 Oct 20;211:93–106. doi: 10.3897/phytokeys.211.90363 (PMC9836484; doi:10.3897/phytokeys.211.90363)
Supplement: XML Treatment for Hymenasplenium obtusidentatum [file phytokeys.211.90363-treatment1.xml]

<!DOCTYPE tp:taxon-treatment
  PUBLIC "-//TaxonX//DTD Taxonomic Treatment Publishing DTD v0 20100105//EN" "tax-treatment-NSO.dtd">
<tp:taxon-treatment xmlns:tp="http://www.plazi.org/taxpub"><tp:treatment-meta><kwd-group><label>Taxon classification</label><kwd>
                <named-content content-type="kingdom">Plantae</named-content>
              </kwd><kwd>
                <named-content content-type="order">Polypodiales</named-content>
              </kwd><kwd>
                <named-content content-type="family">Aspleniaceae</named-content>
              </kwd></kwd-group><mixed-citation publication-type="journal"><person-group><name><surname>Chang</surname><given-names>Yanfen</given-names></name><name><surname>Zhang</surname><given-names>Guocheng</given-names></name><name><surname>Wang</surname><given-names>Zhixin</given-names></name><name><surname>Cao</surname><given-names>Limin</given-names></name></person-group><article-title>﻿Molecular and morphological evidence reveals a new fern species of <italic><tp:taxon-name><tp:taxon-name-part taxon-name-part-type="genus" reg="Hymenasplenium">Hymenasplenium</tp:taxon-name-part></tp:taxon-name></italic> (<tp:taxon-name><tp:taxon-name-part taxon-name-part-type="family">Aspleniaceae</tp:taxon-name-part></tp:taxon-name>) from south and southwestern China</article-title><source>PhytoKeys</source><day>20</day><month>10</month><year>2022</year><volume>211</volume><fpage>93</fpage><lpage>106</lpage><pub-id pub-id-type="doi">10.3897/phytokeys.211.90363</pub-id></mixed-citation></tp:treatment-meta><tp:nomenclature><label>﻿</label><tp:taxon-name>
              <object-id xmlns:xlink="http://www.w3.org/1999/xlink" content-type="arpha" xlink:type="simple">0971BC2A-F87F-5E5F-958C-66D3A50BB0C8</object-id>
              <tp:taxon-name-part taxon-name-part-type="genus" reg="Hymenasplenium">Hymenasplenium</tp:taxon-name-part>
              <tp:taxon-name-part taxon-name-part-type="species" reg="obtusidentatum">obtusidentatum</tp:taxon-name-part>
              <object-id xmlns:xlink="http://www.w3.org/1999/xlink" content-type="ipni" xlink:type="simple">urn:lsid:ipni.org:names:77306994-1</object-id>
            </tp:taxon-name><tp:taxon-authority>Y.Fen Chang &amp; G.Cheng Zhang</tp:taxon-authority><tp:taxon-status xmlns:xlink="http://www.w3.org/1999/xlink" xlink:type="simple">sp. nov.</tp:taxon-status></tp:nomenclature><tp:treatment-sec sec-type="material" id="SECID0EKJAG"><title>Type.</title><p>China. Yunnan Province, Xishuangbanna, Menghai: Chang1258. 2019. (holotype, HITBC; isotype, KUN) (Figs <xref ref-type="fig" rid="F2">2</xref>, <xref ref-type="fig" rid="F3">3</xref>).</p></tp:treatment-sec><tp:treatment-sec sec-type="description" id="SECID0EYJAG"><title>Description.</title><p>Plants 25–40 cm tall. Rhizomes long creeping, 2–4 mm in diameter, apex scaly; scales brown, lanceolate to triangular, entire. Fronds remote, up to 6 mm apart, grayish green when dry, herbaceous; stipe reddish brown to dark brown, 10–20 cm long, base ca. 1–1.5 mm in diam., subglabrous, base with sparse scales similar to those on rhizome; lamina one-pinnate, narrowly triangular to triangular, 15–30 × 8–15 cm, base truncate and reduced, apex acuminate to caudate; rachis reddish brown to dark brown, subglabrous; pinnae 15–21 pairs, trapeziform to falcate, basal pinnae nearly opposite, middle pinnae 3.5–8 × 1–1.8 cm, dimidiate, apex obtuse to acute, base asymmetrical, acroscopic side truncate and often almost parallel to rachis, basiscopic side of basal pinnae excavate, in middle pinnae narrowly cuneate and entire, acroscopic margin serrate, teeth blunt or rounded; pinnae spreading to ascending. Veins forking and terminating in marginal teeth, basiscopic side with 4–6 veins lacking. Sori inframedial to medial, linear, 3–5 mm, indusia persistent, pale brown, membranous, entire, opening toward the costa. Spores elliptic to reniform, perispore fimbriate-alate, 38–43 μm in diam.; 64 spores per sporangium.</p></tp:treatment-sec><tp:treatment-sec sec-type="diagnosis" id="SECID0E4JAG"><title>Diagnosis.</title><p><italic><tp:taxon-name><tp:taxon-name-part taxon-name-part-type="genus" reg="Hymenasplenium">Hymenasplenium</tp:taxon-name-part><tp:taxon-name-part taxon-name-part-type="species" reg="obtusidentatum">obtusidentatum</tp:taxon-name-part></tp:taxon-name></italic> is similar to <italic><tp:taxon-name><tp:taxon-name-part taxon-name-part-type="genus" reg="Hymenasplenium">H.</tp:taxon-name-part><tp:taxon-name-part taxon-name-part-type="species" reg="excisum">excisum</tp:taxon-name-part></tp:taxon-name></italic>. However, <italic><tp:taxon-name><tp:taxon-name-part taxon-name-part-type="genus" reg="Hymenasplenium">H.</tp:taxon-name-part><tp:taxon-name-part taxon-name-part-type="species" reg="obtusidentatum">obtusidentatum</tp:taxon-name-part></tp:taxon-name></italic> has a thinner rhizome and stipe, not shiny and reddish brown to dark brown stipe and rachis, blunt or rounded pinna marginal teeth, and truncate lamina base.</p></tp:treatment-sec><tp:treatment-sec sec-type="distribution" id="SECID0EJLAG"><title>Distribution and habitat.</title><p><italic><tp:taxon-name><tp:taxon-name-part taxon-name-part-type="genus" reg="Hymenasplenium">Hymenasplenium</tp:taxon-name-part><tp:taxon-name-part taxon-name-part-type="species" reg="obtusidentatum">obtusidentatum</tp:taxon-name-part></tp:taxon-name></italic> is currently known to coexist with <italic><tp:taxon-name><tp:taxon-name-part taxon-name-part-type="genus" reg="Hymenasplenium">H.</tp:taxon-name-part><tp:taxon-name-part taxon-name-part-type="species" reg="excisum">excisum</tp:taxon-name-part></tp:taxon-name></italic> in south and southwestern China, and adjacent areas. It occurs in soil or on rocks near streams in half-shaded forests at alt. 1000–1500 m.</p></tp:treatment-sec><tp:treatment-sec sec-type="material" id="SECID0EFMAG"><title>Additional specimens examined.</title><p>China. Yunnan Province, Menghai County, 2019; Chang1256, Chang1260; Chang1261, Chang1262; Chang1339 (HITBC); Pu’er City, Pu’er Sun River National Forest Park, 2018; Xu 324 (SYS). Hainan Province, Ledong County, 2019; Chang1284, Chang1285; Chang1286 (HITBC).</p></tp:treatment-sec><tp:treatment-sec><!--Section generated to contain objects referenced in tp:taxon-treatment.--><fig id="F2" position="float" orientation="portrait"><object-id xmlns:xlink="http://www.w3.org/1999/xlink" content-type="doi" xlink:type="simple">10.3897/phytokeys.211.90363.figure2</object-id><object-id xmlns:xlink="http://www.w3.org/1999/xlink" content-type="arpha" xlink:type="simple">0538DF18-A6A8-5985-B660-DC8A594A03D6</object-id><label>Figure 2.</label><caption><p>Comparison of frond sketches of representative specimens available (<italic><tp:taxon-name><tp:taxon-name-part taxon-name-part-type="genus" reg="Hymenasplenium">H.</tp:taxon-name-part><tp:taxon-name-part taxon-name-part-type="species" reg="obtusidentatum">obtusidentatum</tp:taxon-name-part></tp:taxon-name></italic>: Chang1258, <italic><tp:taxon-name><tp:taxon-name-part taxon-name-part-type="genus" reg="Hymenasplenium">H.</tp:taxon-name-part><tp:taxon-name-part taxon-name-part-type="species" reg="pseudobscurum">pseudobscurum</tp:taxon-name-part></tp:taxon-name></italic>: Chang1010, <italic><tp:taxon-name><tp:taxon-name-part taxon-name-part-type="genus" reg="Hymenasplenium">H.</tp:taxon-name-part><tp:taxon-name-part taxon-name-part-type="species" reg="excisum">excisum</tp:taxon-name-part></tp:taxon-name></italic>: Chang992) for species of the <italic><tp:taxon-name><tp:taxon-name-part taxon-name-part-type="genus" reg="Hymenasplenium">Hymenasplenium</tp:taxon-name-part><tp:taxon-name-part taxon-name-part-type="species" reg="excisum">excisum</tp:taxon-name-part></tp:taxon-name></italic> subclade.</p></caption><graphic xmlns:xlink="http://www.w3.org/1999/xlink" xlink:href="phytokeys-211-093_article-90363__-g002.jpg" position="float" orientation="portrait" xlink:type="simple" id="oo_759968.jpg"><uri content-type="original_file" xlink:type="simple">https://binary.pensoft.net/fig/759968</uri></graphic></fig><fig id="F3" position="float" orientation="portrait"><object-id xmlns:xlink="http://www.w3.org/1999/xlink" content-type="doi" xlink:type="simple">10.3897/phytokeys.211.90363.figure3</object-id><object-id xmlns:xlink="http://www.w3.org/1999/xlink" content-type="arpha" xlink:type="simple">819F412B-F460-5E9E-B243-8908A079D74F</object-id><label>Figure 3.</label><caption><p>Maximum likelihood phylogeny based on the concatenated plastid DNA sequence dataset. Maximum parsimony and Bayesian analyses recovered identical topologies with respect to the relationships among the main clades of the paleotropical <italic><tp:taxon-name><tp:taxon-name-part taxon-name-part-type="genus" reg="Hymenasplenium">Hymenasplenium</tp:taxon-name-part></tp:taxon-name></italic>. For each node, the following values are provided: maximum parsimony bootstrap (%) / maximum likelihood bootstrap (%) / and posterior confidence (p-value). Columns on the right refer to the subclades described in <xref ref-type="bibr" rid="B28">Xu et al. (2018a)</xref>. Outgroup taxa are shown as a sister to the paleotropical <italic><tp:taxon-name><tp:taxon-name-part taxon-name-part-type="genus" reg="Hymenasplenium">Hymenasplenium</tp:taxon-name-part></tp:taxon-name></italic>.</p></caption><graphic xmlns:xlink="http://www.w3.org/1999/xlink" xlink:href="phytokeys-211-093_article-90363__-g003.jpg" position="float" orientation="portrait" xlink:type="simple" id="oo_759969.jpg"><uri content-type="original_file" xlink:type="simple">https://binary.pensoft.net/fig/759969</uri></graphic></fig></tp:treatment-sec><ref-list><ref id="B28"><mixed-citation xmlns:xlink="http://www.w3.org/1999/xlink" xlink:type="simple"><person-group><name name-style="western"><surname>Xu</surname><given-names>KW</given-names></name><name name-style="western"><surname>Zhou</surname><given-names>XM</given-names></name><name name-style="western"><surname>Yin</surname><given-names>QY</given-names></name><name name-style="western"><surname>Zhang</surname><given-names>L</given-names></name><name name-style="western"><surname>Lu</surname><given-names>NT</given-names></name><name name-style="western"><surname>Knapp</surname><given-names>R</given-names></name><name name-style="western"><surname>Luong</surname><given-names>TT</given-names></name><name name-style="western"><surname>He</surname><given-names>H</given-names></name><name name-style="western"><surname>Fan</surname><given-names>Q</given-names></name><name name-style="western"><surname>Zhao</surname><given-names>WY</given-names></name><name name-style="western"><surname>Gao</surname><given-names>XF</given-names></name><name name-style="western"><surname>Liao</surname><given-names>WB</given-names></name><name name-style="western"><surname>Zhang</surname><given-names>LB</given-names></name></person-group> (<year>2018a</year>) <article-title>A global plastid phylogeny uncovers extensive cryptic speciation in the fern genus <italic><tp:taxon-name><tp:taxon-name-part taxon-name-part-type="genus">Hymenasplenium</tp:taxon-name-part></tp:taxon-name></italic> (<tp:taxon-name><tp:taxon-name-part taxon-name-part-type="family">Aspleniaceae</tp:taxon-name-part></tp:taxon-name>).</article-title><source>Molecular Phylogenetics and Evolution</source><volume>127</volume>: <fpage>203</fpage>–<lpage>216</lpage>. <ext-link xlink:href="10.1016/j.ympev.2018.05.021" ext-link-type="doi" xlink:type="simple">https://doi.org/10.1016/j.ympev.2018.05.021</ext-link></mixed-citation></ref></ref-list></tp:taxon-treatment>
